# Supplementary material for: The Modular Nature of Dendritic Cell Responses to Commensal and Pathogenic Fungi
Source: PLoS One. 2012 Aug 3;7(8):e42430. doi: 10.1371/journal.pone.0042430 (PMC3411757; doi:10.1371/journal.pone.0042430)
Supplement: Table S2 — Common and unique differentially expressed genes (DEGs) among the different cell wall stimuli versus the unstimulated control. (XLS) [file pone.0042430.s015.xls]

## Sheet: Sc_spores_zymosan
Illumina Probe ID	Entrez Gene ID	Gene Symbol	Gene Name	Sc_spores_vs_medium	zymosan_vs_medium
3KehFd5YsOG7unqF98	8140	SLC7A5	solute carrier family 7 (cationic amino acid transporter, y+ system), member 5	7.5018754689	4.52079566
HpL7eTwXvTEVP_1fz4	53335	BCL11A	B-cell CLL/lymphoma 11A (zinc finger protein)	3.599712023	3.1867431485
HvXXhL_O7U96l3S58k	10758	TRAF3IP2	TRAF3 interacting protein 2	4.6446818393	3.2092426187
ikibkUOIUY6gKlz8HU	6274	S100A3	S100 calcium binding protein A3	6.0938452163	4.2753313382
uChLq97tRf7n_YpYlQ	10144	FAM13A1	family with sequence similarity 13, member A1	0.3925417076	0.2673582333
xXQSlSoqC7iZfrOHwA	3659	IRF1	interferon regulatory factor 1	4.016064257	3.5323207347

## Sheet: Sc_yeast_Sc_spores
Illumina Probe ID	Entrez Gene ID	Gene Symbol	Gene Name	Sc_yeast_vs_medium	Sc_spores_vs_medium
0IKDp61Ip.7UdXdHoI	51385	ZNF589	zinc finger protein 589	0.2870346451	0.3182584895
0REkikV2zv_Avl94Co	10144	FAM13A1	family with sequence similarity 13, member A1	0.3078343851	0.4114379757
0dOiBUqhJ65A9IHip0	9414	TJP2	tight junction protein 2 (zona occludens 2)	4.1614648356	3.7693177535
0ew8nUbsVX0dXVFJ3k	85027	MST150	MSTP150	4.7961630695	4.0436716539
3ddSK3kR1H0Tlvh3RI	57533	TBC1D14	TBC1 domain family, member 14	0.3235827077	0.3356380479
3nq_5PCpS.H7eXf4UU	55803	CENTA2	centaurin, alpha 2	0.314060488	0.319795331
6fU3p5HUKVXe1.0gRM	124222	PAQR4	progestin and adipoQ receptor family member IV	0.2565878942	0.3583972475
9kmEFbXdWL.0weJUdk	4094	MAF	v-maf musculoaponeurotic fibrosarcoma oncogene homolog (avian)	0.3088421508	0.3593890386
BdXlXor7fQnuh96j_Q	1847	DUSP5	dual specificity phosphatase 5	4.4523597507	4.3308791685
EnOL_5f54oRyBen5dU	64231	MS4A6A	membrane-spanning 4-domains, subfamily A, member 6A	0.2980270609	0.2928943823
KUK7wqjLF1Q9CSIB4U	3087	HHEX	hematopoietically expressed homeobox	0.2823343403	0.3331334533
NeLpKZOI.unvXjnLpE	89846	FGD3	FYVE, RhoGEF and PH domain containing 3	0.2877863474	0.4568296026
Q._SrnlzqV3nVQ5fIg	51312	SLC25A37	solute carrier family 25, member 37	4.5454545455	3.8550501157
QC3tVIXdFFMhCu0qAY	8444	DYRK3	dual-specificity tyrosine-(Y)-phosphorylation regulated kinase 3	3.8535645472	4.3572984749
QDirlSfMIOu8qo4k54	654	BMP6	bone morphogenetic protein 6	4.2863266181	5.9737156511
THp8GLRJdJ7nqGFft0	6385	SDC4	syndecan 4	5.1894135963	4.0404040404
Tf_DirmEg5LyDS9M0U	2650	GCNT1	glucosaminyl (N-acetyl) transferase 1, core 2 (beta-1,6-N-acetylglucosaminyltransferase)	0.2750955957	0.3862644366
WAkjP1aFSZpdBSpKAg	168544	ZNF467	zinc finger protein 467	0.308727733	0.3686771863
Wkuz5QB48nLoSIzlSI	8444	DYRK3	dual-specificity tyrosine-(Y)-phosphorylation regulated kinase 3	5.5555555556	6.9589422408
Z4ifVeKHeQBiuu3r_g	1240	CMKLR1	chemokine-like receptor 1	0.19434835	0.2023799887
ZqygilO.S9v93sq2Pg	2650	GCNT1	glucosaminyl (N-acetyl) transferase 1, core 2 (beta-1,6-N-acetylglucosaminyltransferase)	0.2693747811	0.2822705846
cQKpNoguSee5eO6gSc	4493	MT1E	metallothionein 1E	5.2465897167	15.503875969
ckVlv.vS3FR3SrBDl0	10161	P2RY5	purinergic receptor P2Y, G-protein coupled, 5	0.3168567807	0.1995211492
fRrtH9Tq9Lzea0FGt4	23729	SHPK	sedoheptulokinase	0.3133126547	0.397408894
fSUyR.vR7Xu0iR4nUU	10628	TXNIP	thioredoxin interacting protein	0.1980825608	0.3239390994
inpuVO_SM.1YvVSDo4	5210	PFKFB4	6-phosphofructo-2-kinase/fructose-2,6-biphosphatase 4	0.2532350781	0.4352367688
lHvTXJxU53u1KfnXpI	9945	GFPT2	glutamine-fructose-6-phosphate transaminase 2	5.2002080083	3.9432176656
oSEiVHyftROjdDlDXU	10409	BASP1	brain abundant, membrane attached signal protein 1	3.9729837108	3.3636057854
uUov4NTXqSTHiFeX8A	330	BIRC3	baculoviral IAP repeat-containing 3	5.5432372506	5.9630292188
uiQ_tALp._.VQqgIek	219333	USP12	ubiquitin specific peptidase 12	6.1274509804	5.1572975761
uihtWnqOC3rrq2wvyg	8870	IER3	immediate early response 3	4.0371417037	4.0567951318
xtpJ0Dv6i5CA8pFUow	90634	N4BP2L1	NEDD4 binding protein 2-like 1	5.0301810865	3.5348179569

## Sheet: Sc_yeast_Sc_spores_zymosan
Illumina Probe ID	Entrez Gene ID	Gene Symbol	Gene Name	Sc_yeast_vs_medium	Sc_spores_vs_medium	zymosan_vs_medium
05P_F70u3t9SRruxH0	154043	CNKSR3	CNKSR family member 3	8.9525514772	8.0906148867	4.6382189239
0nezyAlXSB6gpSsHcs	5996	RGS1	regulator of G-protein signaling 1	6.0168471721	4.7687172151	7.0671378092
6CKX957tV0aX5XYPeQ	25841	ABTB2	ankyrin repeat and BTB (POZ) domain containing 2	10.989010989	7.0224719101	7.4682598954
6IIl1NNXaVZ3VBOShc	387496	RASL11A	RAS-like, family 11, member A	4.4802867384	3.3400133601	3.3467202142
9uz4k3sO5ST7lSnKqc	8744	TNFSF9	tumor necrosis factor (ligand) superfamily, member 9	24.3309002433	14.2247510669	23.2018561485
Boq4S6WVClRifvf738	1236	CCR7	chemokine (C-C motif) receptor 7	6.6050198151	5.5035773253	5.4824561404
EA4JWlRFYRSV559cHw	1152	CKB	creatine kinase, brain	5.1098620337	4.5766590389	3.9308176101
EkgiAodLu41r9._dlU	1843	DUSP1	dual specificity phosphatase 1	6.6401062417	5.0607287449	7.423904974
HIf_t7qU.BejlFP86o	118932	ANKRD22	ankyrin repeat domain 22	15.0602409639	6.5316786414	9.9206349206
HtXusgB8d.OXrksw9U	200845	KCTD6	potassium channel tetramerisation domain containing 6	0.275209159	0.3715262298	0.2568779059
KCV7vXqgnqh_oLjq7s	1844	DUSP2	dual specificity phosphatase 2	8.2440230833	3.6403349108	6.9013112491
KV6pQaQSTqXRdd7j98	3371	TNC	tenascin C	9.7087378641	8.3542188805	12.936610608
KeS7W84uUAN7fgpJxE	5997	RGS2	regulator of G-protein signaling 2, 24kDa	3.6764705882	3.2938076416	3.94788788
Nkr_pVQH8gDQOQK56Q	4094	MAF	v-maf musculoaponeurotic fibrosarcoma oncogene homolog (avian)	0.3113906707	0.312363341	0.2472554643
NsrMpPcV.gMnu1QXvk	8835	SOCS2	suppressor of cytokine signaling 2	5.5218111541	4.5475216007	4.9578582053
TONXt1278T3u7tV1RA	26525	IL1F5	interleukin 1 family, member 5 (delta)	6.6445182724	4.7915668424	5.7306590258
TokgOQqnk4XFKEgf1U	5054	SERPINE1	serpin peptidase inhibitor, clade E (nexin, plasminogen activator inhibitor type 1), member 1	9.0826521344	9.1074681239	7.0871722183
WLgCQqFRcTxfSiHvcU	221079	ARL5B	ADP-ribosylation factor-like 5B	6.8965517241	3.6683785767	6.0569351908
WoQsvOnChOA_0g6Suk	3593	IL12B	interleukin 12B (natural killer cell stimulatory factor 2, cytotoxic lymphocyte maturation factor 2, p40)	39.8406374502	11.4547537228	33.4448160535
ZASS71U3q1_RV0d6XQ	1440	CSF3	colony stimulating factor 3 (granulocyte)	6.1387354205	3.7764350453	4.5871559633
cJTeEkpRy4S.f_71zo	1326	MAP3K8	mitogen-activated protein kinase kinase kinase 8	4.3215211755	3.9323633504	4.6663555763
cVSIwKeU.6q3sfOl4A	7128	TNFAIP3	tumor necrosis factor, alpha-induced protein 3	9.9403578529	6.5659881812	7.9113924051
coIgFKiVf448PRfUu0	3586	IL10	interleukin 10	14.3061516452	11.350737798	9.5693779904
ffegotKD9S96l6nurc	285958	C7orf40	chromosome 7 open reading frame 40	4.6296296296	4.6274872744	5.6465273857
iUeu3DGc__Wiur3uG4	115701	ALPK2	alpha-kinase 2	4.4111160124	6.0204695966	4.500450045
inm.CX1VNux5Ivieko	54541	DDIT4	DNA-damage-inducible transcript 4	4.6168051708	6.3897763578	7.3367571533
ioMeCC6goFCeESl0eQ	8835	SOCS2	suppressor of cytokine signaling 2	5.6242969629	4.0832993058	4.4306601684
l1cdFi74lQqqP7IEJU	7185	TRAF1	TNF receptor-associated factor 1	5.0352467271	4.1528239203	4.9627791563
lqXVe7h3F5He78zXuU	348938	ICHTHYIN	ichthyin protein	11.4416475973	8.431703204	5.6818181818
o9R15Vl0VROdXv3Tn8	55038	CDCA4	cell division cycle associated 4	5.1413881748	4.1459369818	4.712535344
uKXTe53Z6kbp9O0sJA	80149	ZC3H12A	zinc finger CCCH-type containing 12A	8.210180624	4.2122999158	7.6982294072
uSpUbsyzezML57u3tc	1942	EFNA1	ephrin-A1	3.5829451809	4.1288191577	3.1535793125
xS4p6KeiuiOq0oE3pI	79155	TNIP2	TNFAIP3 interacting protein 2	4.1858518208	3.0769230769	3.6995930448

## Sheet: Sc_yeast_curdlan
Illumina Probe ID	Entrez Gene ID	Gene Symbol	Gene Name	Sc_yeast_vs_medium	curdlan_vs_medium
3t9fhRTT15ePIqfXTo	219285	SAMD9L	sterile alpha motif domain containing 9-like	3.8774718883	3.7050759541
B1onqf6l3XlRdx93uA	145864	HAPLN3	hyaluronan and proteoglycan link protein 3	6.0975609756	3.4698126301
BhFLTHp0qVFnDl8OA0	10346	TRIM22	tripartite motif-containing 22	4.3917435222	3.061849357
Np5CejE6D0kR.3V3x4	54809	SAMD9	sterile alpha motif domain containing 9	5.3134962806	4.5351473923
QdQghd3XurkPge9Nb0	51251	NT5C3	5'-nucleotidase, cytosolic III	5.5035773253	4.5146726862
T03kDulKfqgQ465ECk	64135	IFIH1	interferon induced with helicase C domain 1	5.2438384898	3.6010082823
WKUKFktfSwRS7AJ_KI	3985	LIMK2	LIM domain kinase 2	4.6728971963	3.7821482602
WRQ4OLXyV7tL8V2OV8	85363	TRIM5	tripartite motif-containing 5	3.8182512409	3.0515715594
WeyXq7G.R0L3XHih34	135112	NCOA7	nuclear receptor coactivator 7	5.5928411633	3.9793076005
WhIgghRh6IJVf3i5Ko	51129	ANGPTL4	angiopoietin-like 4	3.8819875776	4.118616145
WneIYOc6nkjh98ij_U	10561	IFI44	interferon-induced protein 44	7.5357950264	6.6489361702
ce1oOUVE31P1O1XVIk	602	BCL3	B-cell CLL/lymphoma 3	5.5370985604	4.6750818139
fcV3S0U75If1e3op0U	3431	SP110	SP110 nuclear body protein	4.0749796251	3.9323633504
iii7ibltNh.un9ShN0	8771	TNFRSF6B	tumor necrosis factor receptor superfamily, member 6b, decoy	5.5035773253	6.2656641604
iqLR_Of0rw0ic6ucSk	94240	EPSTI1	epithelial stromal interaction 1 (breast)	3.8955979743	3.5650623886
irowrh0CgIYdBegdIo	3431	SP110	SP110 nuclear body protein	3.9401103231	3.3783783784
ivdSKCuggFOpKLKD4s	2633	GBP1	guanylate binding protein 1, interferon-inducible, 67kDa	11.2485939258	7.806401249
o3qVxJeiBeiDXEVEgU	54739	XAF1	XIAP associated factor 1	4.295532646	4.048582996
oJEiuCghLmxqJS0uiQ	4791	NFKB2	nuclear factor of kappa light polypeptide gene enhancer in B-cells 2 (p49/p100)	6.2266500623	3.4281796366
rNHtSVHgl6VIF0SoV0	7293	TNFRSF4	tumor necrosis factor receptor superfamily, member 4	5.1546391753	4.9900199601
ujVBgklTmuHgSkMSxo	152926	PPM1K	protein phosphatase 1K (PP2C domain containing)	6.8728522337	3.2331070158
x5EAUeUjBSKpeoKiCA	2643	GCH1	GTP cyclohydrolase 1	5.047955578	4.2426813746

## Sheet: Sc_yeast_curdlan_Sc_spores
Illumina Probe ID	Entrez Gene ID	Gene Symbol	Gene Name	Sc_yeast_vs_medium	curdlan_vs_medium	Sc_spores_vs_medium
BrDYHur1ZRvSDp_h0I	9589	WTAP	Wilms tumor 1 associated protein	7.9365079365	5.120327701	4.5682960256
WbfQoVL541QQCtQAqU	10135	NAMPT	nicotinamide phosphoribosyltransferase	7.9051383399	7.5872534143	7.3637702504
cVO3ULuzmu_IgBeLVE	6775	STAT4	signal transducer and activator of transcription 4	6.435006435	4.7258979206	4.0733197556
foqeg3t9Xh2nXSt.Jc	4778	NFE2	nuclear factor (erythroid-derived 2), 45kDa	0.2551476029	0.2558329922	0.3255102373
laQIPMyHOKxfnuyijg	26585	GREM1	gremlin 1, cysteine knot superfamily, homolog (Xenopus laevis)	4.9309664694	4.5085662759	3.9936102236
r5KQanEn88uvdwe63U	94234	FOXQ1	forkhead box Q1	0.2260244558	0.1981846288	0.2025808804
rCF0505LoT9_l7.Xuo	255231	MCOLN2	mucolipin 2	6.0864272672	5.2110474205	4.2087542088
uHsBTr1JJe9RFVEU0o	60370	AVPI1	arginine vasopressin-induced 1	0.1831401205	0.2374732843	0.3138140965

## Sheet: Sc_yeast_curdlan_Sc_spores_zymo
Illumina Probe ID	Entrez Gene ID	Gene Symbol	Gene Name	Sc_yeast_vs_medium	curdlan_vs_medium	Sc_spores_vs_medium	zymosan_vs_medium
055155VOJ7lC7lSp5M	4489	MT1A	metallothionein 1A	7.5357950264	8.0192461909	11.3378684807	7.0028011204
08X9Hd6eereW2teecE	135	ADORA2A	adenosine A2a receptor	7.6569678407	4.2462845011	5.2328623757	7.722007722
66uL9VXXz3teIUakCc	5209	PFKFB3	6-phosphofructo-2-kinase/fructose-2,6-biphosphatase 3	8.4602368866	7.6804915515	8.5984522786	7.9428117554
9S6eSmSBIm8fjBJvU0	6504	SLAMF1	signaling lymphocytic activation molecule family member 1	8.7489063867	5.9844404548	7.7041602465	7.3691967576
B5erqop6K0_iKeh55Q	9021	SOCS3	suppressor of cytokine signaling 3	13.6425648022	5.3390282968	6.9881201957	13.2100396301
BolUoXOR.P3hVun2ng	9322	TRIP10	thyroid hormone receptor interactor 10	8.8339222615	4.5871559633	5.8004640371	6.4102564103
Bqn4ye61XdV3hxcA0M	5209	PFKFB3	6-phosphofructo-2-kinase/fructose-2,6-biphosphatase 3	5.359056806	3.8476337053	4.061738424	6.0975609756
EP5e.efnftcn6in1XQ	6352	CCL5	chemokine (C-C motif) ligand 5	15.455950541	5.9066745422	4.5620437956	18.0505415162
EWW3QVdEonx6QE4ANo	6352	CCL5	chemokine (C-C motif) ligand 5	9.8911968348	5.4318305269	5.6022408964	10.1936799185
Hc1Lx5a.gDOXkN4lLk	3458	IFNG	interferon, gamma	35.2112676056	9.2592592593	5.3248136315	17.2413793103
HgKIhoTaiggRGrGnrs	4772	NFATC1	nuclear factor of activated T-cells, cytoplasmic, calcineurin-dependent 1	8.23723229	3.8095238095	3.1318509239	5.136106831
HuX4KkkpULnneHgB4s	24145	PANX1	pannexin 1	6.2421972534	4.7169811321	4.1169205434	6.5530799476
KVKklX_6VKMNBHvd3s	6004	RGS16	regulator of G-protein signaling 16	6.5146579805	3.006614552	3.2894736842	7.7760497667
NqMu98kOCIwiIWiiSI	5806	PTX3	pentraxin-related gene, rapidly induced by IL-1 beta	15.5763239875	10.060362173	8.7642418931	15.9744408946
QISoSYfX5Jd91rlh4g	123872	LRRC50	leucine rich repeat containing 50	17.9533213645	5.4734537493	9.7847358121	24.5098039216
Qr1.dJZ94eePdW9G_U	3559	IL2RA	interleukin 2 receptor, alpha	14.245014245	5.3106744557	8.0128205128	13.7174211248
TSJV65DmtEr.Oof64k	166012	CHST13	carbohydrate (chondroitin 4) sulfotransferase 13	0.1934497901	0.1843895783	0.2771849101	0.2919367081
TlO74I4D6TS7Ia54_o	221079	ARL5B	ADP-ribosylation factor-like 5B	11.5874855156	5.7803468208	5.0658561297	10.764262648
W4MESiDowpAGinqAOk	597	BCL2A1	BCL2-related protein A1	16.1812297735	6.157635468	8.4459459459	11.8483412322
WieWpBdI4WH.V.iXS8	10148	EBI3	Epstein-Barr virus induced gene 3	13.1406044678	10.0704934542	11.3636363636	11.8063754427
WqEQkplDrN6midEi98	51129	ANGPTL4	angiopoietin-like 4	8.1766148814	7.215007215	7.6452599388	8.5251491901
Z994OdWBx4f4IrJdeU	5142	PDE4B	phosphodiesterase 4B, cAMP-specific (phosphodiesterase E4 dunce homolog, Drosophila)	11.5473441109	6.5832784727	6.7476383266	11.0497237569
ZhRH_ofqJ6p4L53sVM	4616	GADD45B	growth arrest and DNA-damage-inducible, beta	12.4223602484	4.8332527791	6.8540095956	10.6837606838
cU6IqFSTKAlEx0l6Oo	9021	SOCS3	suppressor of cytokine signaling 3	27.8551532033	11.4678899083	16.6666666667	22.5733634312
ffVKpitpAkE6SJLTKA	4066	LYL1	lymphoblastic leukemia derived sequence 1	0.1841891991	0.2509788174	0.2558068147	0.2751183009
fh2lJVd9Vu7tMvuU98	130367	SGPP2	sphingosine-1-phosphate phosphotase 2	8.2850041425	5.120327701	6.0790273556	8.576329331
fr1fXPUJ9TJ55XL.f0	5292	PIM1	pim-1 oncogene	12.8040973111	7.2411296162	7.662835249	12.6422250316
ioLYjh.jT6wfqXqUhA	23189	KANK1	KN motif and ankyrin repeat domains 1	13.4952766532	6.4641241112	11.0375275938	12.6103404792
lOnqIuKSU6BudtJCyQ	9054	NFS1	NFS1 nitrogen fixation 1 homolog (S. cerevisiae)	9.6899224806	4.6728971963	4.9627791563	10.6951871658
lTlFe.0nAlQXXhe0W4	5327	PLAT	plasminogen activator, tissue	7.513148009	3.5223670306	5.0377833753	8.6206896552
liegJXpEAHv1juQLuo	1466	CSRP2	cysteine and glycine-rich protein 2	10.6044538706	3.4411562285	3.7593984962	5.9382422803
oHQJwoktKBUjCAlNcs	9941	ENDOGL1	endonuclease G-like 1	6.8917987595	6.798096533	10.183299389	6.711409396
oqeJRndv_0pJzkvnfU	29933	GPR132	G protein-coupled receptor 132	9.2678405931	3.307972213	3.9077764752	9.4876660342
oxhxplegXRNBmSNOSc	6648	SOD2	superoxide dismutase 2, mitochondrial	7.2568940493	6.8775790922	9.6805421104	6.1957868649
rupwjK1x5AUVdTP1sU	10964	IFI44L	interferon-induced protein 44-like	18.1818181818	14.43001443	3.885003885	12.3762376238
uVwtXd.AgfeatId4JY	114897	C1QTNF1	C1q and tumor necrosis factor related protein 1	8.8573959256	7.7160493827	7.3583517292	8.4459459459
xHuohSaLqKiGSyEiEg	50486	G0S2	G0/G1switch 2	11.2485939258	7.2833211945	11.5207373272	10.1936799185
xR1JeoDIuJCHS5VcVE	79931	TNIP3	TNFAIP3 interacting protein 3	22.5225225225	19.4174757282	18.9035916824	17.7304964539
xkuNKteQkuqCqlCs_g	3383	ICAM1	intercellular adhesion molecule 1	8.5836909871	4.5392646391	4.8053820279	6.1199510404

## Sheet: Sc_yeast_zymosan
Illumina Probe ID	Entrez Gene ID	Gene Symbol	Gene Name	Sc_yeast_vs_medium	zymosan_vs_medium
0KbofHPz54OHFBLiJU	969	CD69	CD69 molecule	6.2735257215	5.5035773253
0SEu6Kp5wOV0r0cQJE	81553	FAM49A	family with sequence similarity 49, member A	3.9904229848	4.7709923664
0kuu29FuIt5MgdJLuU	5142	PDE4B	phosphodiesterase 4B, cAMP-specific (phosphodiesterase E4 dunce homolog, Drosophila)	5.4854635217	5.8788947678
0nBUwHnqkANN_gp3gU	3557	IL1RN	interleukin 1 receptor antagonist	3.5752592063	3.2840722496
0nXq9CyzxRX9EJBId0	1601	DAB2	disabled homolog 2, mitogen-responsive phosphoprotein (Drosophila)	0.2918004085	0.2815236058
33_7VUeyKGuJZJ5NBc	55038	CDCA4	cell division cycle associated 4	4.4033465434	4.0144520273
6IHOKAKBVtfVJVpQfw	23135	JMJD3	jumonji domain containing 3, histone lysine demethylase	5.2273915316	4.2319085908
6o_ed1PKIQ4oKKOj3o	11221	DUSP10	dual specificity phosphatase 10	4.1631973356	3.0959752322
9cucSQeISQUIpCAXqM	960	CD44	CD44 molecule (Indian blood group)	3.5587188612	3.2051282051
9rxdYB4I3XJe5d6h6E	3456	IFNB1	interferon, beta 1, fibroblast	10.8225108225	13.3333333333
B10nshK1.2OsTP3_X8	969	CD69	CD69 molecule	7.8554595444	6.7024128686
BAh7IFeq7pwaVdSRUw	80271	ITPKC	inositol 1,4,5-trisphosphate 3-kinase C	3.7921880925	5.2548607462
BKg0qFJ.Hovqpp_32c	1263	PLK3	polo-like kinase 3 (Drosophila)	6.067961165	3.5298270385
BUX_PpYB0uPpEIsr5I	4939	OAS2	2'-5'-oligoadenylate synthetase 2, 69/71kDa	5.0942435048	5.0787201625
E5Io6oAqCLFh_AGiJ4	7185	TRAF1	TNF receptor-associated factor 1	5.6497175141	4.6641791045
EBp7SeefqtCoRl94G0	3726	JUNB	jun B proto-oncogene	5.3390282968	4.5187528242
EbkWYTwoYA3n7oXmdY	415116	PIM3	pim-3 oncogene	4.8756704047	3.8505968425
HqKQR57UThdT9UC13k	5155	PDGFB	platelet-derived growth factor beta polypeptide (simian sarcoma viral (v-sis) oncogene homolog)	3.4686090878	3.1318509239
KUXd9XWh3ASgfgx6iI	3280	HES1	hairy and enhancer of split 1, (Drosophila)	5.4884742042	4.5475216007
N0XC1Uq1CoglUhVfd8	27289	RND1	Rho family GTPase 1	3.8639876352	5.2854122622
NLlkleCBLl6O64VHo0	5329	PLAUR	plasminogen activator, urokinase receptor	4.3421623969	4.3630017452
Nic3g59cAJitXUBb7Q	3592	IL12A	interleukin 12A (natural killer cell stimulatory factor 1, cytotoxic lymphocyte maturation factor 1, p35)	16.5289256198	9.5877277085
QTo5QWtFSijpAiLZN0	958	CD40	CD40 molecule, TNF receptor superfamily member 5	3.7622272385	4.4169611307
QgrTBiLqB0FSNWVde0	53826	FXYD6	FXYD domain containing ion transport regulator 6	4.5516613564	5.6785917093
Qvl5S2U4gfXF9578d0	1672	DEFB1	defensin, beta 1	6.4808813999	7.1275837491
Zuc3vS45XSJ357yekk	9076	CLDN1	claudin 1	5.2192066806	7.215007215
c7pNH5EfP_yA6sP7lY	5930	RBBP6	retinoblastoma binding protein 6	4.1220115416	3.5310734463
cIlURopN5FdjglQwF0	4049	LTA	lymphotoxin alpha (TNF superfamily, member 1)	7.6335877863	7.1890726096
cRiu4cHOQw1FVK5JVI	6615	SNAI1	snail homolog 1 (Drosophila)	5.4914881933	5.6211354694
ceCMl7uy.BepKETdXk	51365	PLA1A	phospholipase A1 member A	3.3602150538	3.9463299132
cegqxEgBUSdgi64beo	958	CD40	CD40 molecule, TNF receptor superfamily member 5	4.7892720307	5.8173356603
fU0FV03Hu30knU3f1U	387129	NPSR1	neuropeptide S receptor 1	4.4802867384	5.1921079958
fUrlKKAKsfnuzXq0sM	574029	DUSP5P	dual specificity phosphatase 5 pseudogene	5.1466803911	4.6403712297
iJIeKKiiGK936TR.dU	196383	RILPL2	Rab interacting lysosomal protein-like 2	3.5803795202	3.5714285714
iTe5WP8s7kqqY3qDS0	2069	EREG	epiregulin	4.8923679061	3.8255547054
looq4jn95P344S.u9c	56978	PRDM8	PR domain containing 8	7.1787508973	6.0096153846
lpeo0F6ntREgBABUFA	11221	DUSP10	dual specificity phosphatase 10	4.2553191489	3.2743942371
lpflJe7n7qBF_xeJ8Q	64651	AXUD1	AXIN1 up-regulated 1	4.81000481	5.5187637969
lsSNUnzpfhUltdEjlo	80176	SPSB1	splA/ryanodine receptor domain and SOCS box containing 1	4.4189129474	3.1786395423
ltXOeFUMfkiuPemlX4	629	CFB	complement factor B	4.9091801669	4.659832246
luJ.S.y.5Onv4eX9ZU	27319	BHLHB5	basic helix-loop-helix domain containing, class B, 5	3.9001560062	4.6317739694
o1JThVRV3lAsd8rlLc	3587	IL10RA	interleukin 10 receptor, alpha	3.9729837108	3.4423407917
oXed_glbkhVEMCDCTo	118932	ANKRD22	ankyrin repeat domain 22	9.6525096525	6.1766522545
ud6oleSF_EP5eHT14U	24147	FJX1	four jointed box 1 (Drosophila)	5.6657223796	9.8039215686
upX3V5dDcAkuURXUC4	57172	CAMK1G	calcium/calmodulin-dependent protein kinase IG	4.003202562	3.9169604387

## Sheet: curdlan_Sc_spores_zymosan
Illumina Probe ID	Entrez Gene ID	Gene Symbol	Gene Name	curdlan_vs_medium	Sc_spores_vs_medium	zymosan_vs_medium
EtvXUEy7s_t4Kq66jk	29923	HIG2	hypoxia-inducible protein 2	5.753739931	6.1919504644	5.6116722783
lS3DCed5V_50i6O86g	7057	THBS1	thrombospondin 1	6.1766522545	3.7551633496	5.5493895671

## Sheet: curdlan_zymosan
Illumina Probe ID	Entrez Gene ID	Gene Symbol	Gene Name	curdlan_vs_medium	zymosan_vs_medium
N4YTYufXzonoklZcgU	3665	IRF7	interferon regulatory factor 7	4.7370914259	4.8449612403
N9.k8l01_J0l3miAoI	27178	IL1F7	interleukin 1 family, member 7 (zeta)	3.8284839204	6.6269052353
WqenuuGedD9eu59oXw	2867	FFAR2	free fatty acid receptor 2	3.599712023	6.8259385666

## Sheet: mannan_Sc_spores
Illumina Probe ID	Entrez Gene ID	Gene Symbol	Gene Name	mannan_vs_medium	Sc_spores_vs_medium
61Q67IUumOjcovxQeI	8848	TSC22D1	TSC22 domain family, member 1	7.0224719101	5.99880024
9l_le_Lc3rBHonh1eo	6690	SPINK1	serine peptidase inhibitor, Kazal type 1	9.1743119266	4.914004914
Qt_chCvnvuS7l7Rx60	5270	SERPINE2	serpin peptidase inhibitor, clade E (nexin, plasminogen activator inhibitor type 1), member 2	7.7279752705	15.873015873
TlJakVUF0606EjIS54	6236	RRAD	Ras-related associated with diabetes	6.2227753578	4.6274872744
Wrk6B7r5QrPwCp.Xl0	23462	HEY1	hairy/enhancer-of-split related with YRPW motif 1	10.3626943005	8.8495575221
o9cnRMlQCrmKiK6PFI	10979	FERMT2	fermitin family homolog 2 (Drosophila)	13.4770889488	12.0918984281
ofrnjpeCqXie6kjkv8	284119	PTRF	polymerase I and transcript release factor	4.7236655645	5.8651026393

[truncated: 10 more sheets: mannan_Sc_yeast, mannan_Sc_yeast_Sc_spores, mannan_Sc_yeast_Sc_spores_zymos, mannan_Sc_yeast_zymosan, common_to_all, unique_Sc_spores, unique_Sc_yeast, unique_curdlan, unique_mannan, unique_zymosan]
